# Supplementary material for: Biochemical and Structural Characterization of a Novel Psychrophilic Laccase (Multicopper Oxidase) Discovered from Oenococcus oeni 229 (ENOLAB 4002)
Source: Int J Mol Sci. 2024 Aug 5;25(15):8521. doi: 10.3390/ijms25158521 (PMC11312515; doi:10.3390/ijms25158521)
Supplement: Supplementary file 1 [file ijms-25-08521-s001.zip]

Archive with 1 entries (1 files):
- ijms-3083496-supplementary.pdf
